# Supplementary material for: Visual Analysis of Odor Interaction Based on Support Vector Regression Method
Source: Sensors (Basel). 2020 Mar 19;20(6):1707. doi: 10.3390/s20061707 (PMC7146738; doi:10.3390/s20061707)
Supplement: Supplementary file 1 [file sensors-20-01707-s001.zip]

Archive with 1 entries (1 files):
- sensors-736281-supplementary.ipynb
