# Supplementary material for: Visual Analysis of Odor Interaction Based on Support Vector Regression Method
Source: Sensors (Basel). 2020 Mar 19;20(6):1707. doi: 10.3390/s20061707 (PMC7146738; doi:10.3390/s20061707)
Supplement: Supplementary file 1 [file sensors-20-01707-s001.zip › sensors-736281-supplementary.ipynb]

# %% [code]
#######################################
#This code file is a supplementary material of the paper "Visual Analysis of Odor Interaction Based on Support Vector Regression Method"
#This is a sample of almost all the necessary code used in our study. Some values and setting should be changed according to your raw data file and training plan.
#######################################

#coding: utf-8
import pandas as pd
import numpy as np
import matplotlib
import matplotlib.pyplot as plt

#read raw data
filefullpath = r"FILE PATH"   #FILE PATH refers the path where your data file located 
df = pd.read_excel(filefullpath)

#split
from sklearn.model_selection import train_test_split
TrainData, TestData = train_test_split(df, test_size=0.3, random_state=0)
mater_train = TrainData.iloc[:, 0:2].copy() #the value in the square brackets should change according to your raw data file
corr_train = TrainData.iloc[:, 2].copy()
mater_test = TestData.iloc[:, 0:2].copy()
corr_test = TestData.iloc[:, 2].copy()

#the first round of searching hyperparameter
from sklearn.svm import SVR
from sklearn.model_selection import GridSearchCV #the command for grid search of parameters
from sklearn.model_selection import learning_curve
from matplotlib.colors import Normalize
parameters = {'C':np.logspace(-5, 5, 11), 'gamma':np.logspace(-5, 5, 11, base=2)}
svr = GridSearchCV(SVR(kernel='rbf'), parameters, scoring='r2', cv=10) #CV: us the 10-fold cross-validation
svr.fit(mater_train, corr_train)

#plot the heatmap of the first round results, and help to determine the parameter range of the 2nd round search
plt.figure(figsize=(8, 6))
plt.subplots_adjust(left=.2, right=0.95, bottom=0.15, top=0.95)
scores = svr.cv_results_['mean_test_score'].reshape(len(C_range), len(gamma_range))
plt.imshow(scores, interpolation='nearest', cmap=plt.cm.hot)
plt.xlabel('gamma')
plt.ylabel('C')
plt.colorbar()
plt.xticks(np.arange(len(gamma_range)), gamma_range, rotation=45)
plt.yticks(np.arange(len(C_range)), C_range)
plt.title('Validation accuracy')
plt.show()

#the best parameter in the first round search
print (svr.best_params_)

#the 2nd round of searching hyperparameter
parameters = {'C':np.logspace(2, 4, 10), 'gamma':np.logspace(-5, -4, 10, base=2)}
svr = GridSearchCV(SVR(kernel='rbf'), parameters, scoring='r2', cv=10) #CV: us the 10-fold cross-validation
svr.fit(mater_train, corr_train)

#the best parameter in the 2nd round search
print (svr.best_params_)

#us the model with the best parameter in the subsequent test
model = svr.best_estimator_

#list the result of the cross-validation in each different parameters
pd.DataFrame(svr.cv_results_).T

#varify the prediction performance with both the training set and test set
from sklearn.metrics import r2_score
from sklearn.metrics import mean_absolute_error
corr_train_fit = model.predict(mater_train) 
corr_test_fit = model.predict(mater_test) 
#output the prediction accuracy to training set
r2_score(corr_train, corr_train_fit) 
mean_absolute_error(corr_train, corr_train_fit)
#output the prediction accuracy to test set
r2_score(corr_test, corr_test_fit) 
mean_absolute_error(corr_test, corr_test_fit)

# draw the scatter plot of the predicted results v.s. measured results
plt.figure(figsize=(3, 3),dpi=300)
plt.scatter(corr_train, corr_train_fit, c='b',label='training samples', alpha=0.6)
plt.scatter(corr_test, corr_test_fit, c='r', label='test samples', alpha=0.6)
plt.plot([1, 6.0], [1, 6.0], "r-")  
plt.xlabel('Measured OI', fontsize=12)
plt.ylabel('Predicted OI', fontsize=12)
plt.xlim(1, 6.0)
plt.ylim(1, 6.0)
plt.tick_params(labelsize=8)
plt.legend(fontsize=8, frameon=True)
plt.show()

# read the input data of simulated extra mixtures
filefullpath2 = r"FILE PATH2" 
df2 = pd.read_excel(filefullpath2)

#calculate the OI of each simulated sample under no-odor interaction conditions
a_lvOAV=df2['a-lvOAV'] #the lnOAV value of each substance in the bianry mixture was stored in the above input dat file
b_lvOAV=df2['b-lnOAV']
OI_extra=1.4*(a_lvOAV + b_lvOAV)-2.7 #The constants in the formula are from the OI-lnOAV fitting formula provided in the article

#predict the OI of simulated samples with the SVR model
input = df2.iloc[:, 0:2]
OI_extrapre = model.predict(input) 

#combine the olfactory data and simulated data together
extradata = np.column_stack((input, OI_extra, OI_extrapre)) 
from pandas import DataFrame
extradata = DataFrame(extradata, columns=['X','y','z1','z2'])
source_df = pd.concat([df1, extradata], axis=0) 

#draw the scatter plot of the olfactory results
X111 = df1.iloc[:, 0].copy()
Y111 = df1.iloc[:, 1].copy()
Z111 = df1.iloc[:, 2].copy()
Z112 = df1.iloc[:, 3].copy()
Z110 = Z111-Z112
cm = plt.cm.get_cmap('RdBu_r')
plt.figure(figsize=(4, 3),dpi=300)
plt.scatter(X111, Y111, c=Z110, vmin=0, vmax=6, cmap=cm, linewidths=0.3, edgecolors='k')
plt.xlabel('lnOAV$\mathregular{_{EA}}$', fontsize=12)
plt.ylabel('lnOAV$\mathregular{_{BA}}$', fontsize=12)
plt.tick_params(labelsize=8)
plt.xlim(0, 6)
plt.ylim(0, 6)
plt.colorbar()
plt.show()

#the contour map + scatter plot
#prepare data for the contour plot
X1 = source_df.iloc[:, 0].copy()
Y1 = source_df.iloc[:, 1].copy()
z1 = source_df.iloc[:, 2].copy()
z2 = source_df.iloc[:, 3].copy()
z3= z1-z2
import matplotlib.tri as tri
xi = np.linspace(0, 6, 100)
yi = np.linspace(0, 6, 100)
triang = tri.Triangulation(X1, Y1)
interpolator = tri.LinearTriInterpolator(triang, z3)
Xi, Yi = np.meshgrid(xi, yi)
zi = interpolator(Xi, Yi)
#prepare data for the scatters
X2 = df1.iloc[:, 0].copy()
Y2 = df1.iloc[:, 1].copy()
X3 = extradata.iloc[:, 0].copy()
Y3 = extradata.iloc[:, 1].copy()
#draw the map of contour plot + scatters
fig, ax = plt.subplots(figsize=(4, 3),dpi=300)
ax.contour(xi, yi, zi, levels=12, linewidths=0.5, colors='k')
cntr1 = ax.contourf(xi, yi, zi, levels=12, cmap="RdBu_r")
fig.colorbar(cntr1, ax=ax)
plt.xlabel('lnOAV$\mathregular{_{EA}}$', fontsize=12)
plt.ylabel('lnOAV$\mathregular{_{BA}}$', fontsize=12)
plt.tick_params(labelsize=8)
cntr1.set_clim(vmin=0, vmax=6)
ax.plot(X2, Y2, 'ro', ms=4) # the scatters of olfactory data
ax.plot(X3, Y3, 'ko', ms=2) # the scatters of the simulated data 
ax.set(xlim=(0, 6), ylim=(0, 6))

#draw the plot of mixing ratio v.s. OI reduction
XX = X1/(X1+Y1)
YY = z3/z1
plt.figure(figsize=(4, 3),dpi=300)
plt.scatter(XX, YY, c=z2, vmin=1, vmax=6, cmap=cm)
plt.ylabel('OI reduction', fontsize=12)
plt.xlabel('$\mathregular{\chi_{EA}}$', fontsize=12)
plt.tick_params(labelsize=8)
plt.xlim(-0.05, 1.05)
plt.ylim(-0.1, 0.8)
plt.colorbar()
plt.show()

#The end
